# Supplementary material for: Quantitative Analysis of Molecular Mobility in Amorphous Lactose Above Tg: A Novel Insight from Molecular Dynamic Simulation to Strength Parameter
Source: Foods. 2025 Mar 8;14(6):928. doi: 10.3390/foods14060928 (PMC11941022; doi:10.3390/foods14060928)
Supplement: Supplementary file 1 [file foods-14-00928-s001.zip]

Archive with 1 entries (1 files):
- foods-3484934-supplementary.pdf
